# Supplementary material for: Impact of mother’s own milk vs. donor human milk on gut microbiota colonization in preterm infants: a systematic review
Source: Microbiome Res Rep. 2024 Nov 21;4(1):8. doi: 10.20517/mrr.2024.44 (PMC11977380; doi:10.20517/mrr.2024.44)
Supplement: Supplementary file 1 [file mrr-4-1-8-SupplementaryMaterials.zip]

Archive with 3 entries (3 files):
- Supplementary File 1 - Full search strategy.xlsx
- Supplementary File 2 - Modified Newcastle-Ottawa Scale.doc
- Supplementary Table 1.docx
