# Supplementary material for: Impact of mother’s own milk vs. donor human milk on gut microbiota colonization in preterm infants: a systematic review
Source: Microbiome Res Rep. 2024 Nov 21;4(1):8. doi: 10.20517/mrr.2024.44 (PMC11977380; doi:10.20517/mrr.2024.44)
Supplement: Supplementary file 1 [file mrr-4-1-8-SupplementaryMaterials.zip › Supplementary File 1 - Full search strategy.xlsx]

## Sheet: MEDLINE
Source:	Ovid MEDLINE(R) ALL <1946 to January 12, 2024>		Date:	2024-01-15
#	Search	Results
1	exp Infant, Premature/	66046
2	(((premature or preterm) adj3 infant*) or neonat*).ab,kf,ti.	356045
3	or/1-2 [Premature infant]	374060
4	Milk, Human/ or Milk Banks/	23155
5	(((human or donor* or breast or bank* or mother*) adj3 milk) or DHM or OMM or MBM or MOM).ab,kf,ti.	37634
6	or/4-5 [Milk]	43401
7	and/3,6 [Premature infant & Milk]	8396
8	Gastrointestinal Microbiome/	41023
9	((gastrointestin* or gut or intestinal or f?ecal* or f?eces* or stool) adj3 (microbio* or flora*)).ab,kf,ti.	83556
10	((alpha or beta) adj3 diversity).ab,kf,ti.	12561
11	or/8-10 [Gastrointestinal microbiome]	98325
12	and/7,11 [Premature infant & Milk & Gastrointestinal microbiome]	435
13	(exp animal/ not human/) or disease models, animal/ or exp animals, laboratory/ or exp rodentia/ or cattle/ or exp animals, genetically modified/ or ((animal adj3 (model* or experiment*)) or canine or dog or dogs or beagle* or feline or cat or cats or rodent* or rabbit* or mice or mouse or murine* or rat or rats).ab,kf,ti. [animal filter]	6782612
14	12 not 13 [Animals excluded]	356

## Sheet: Embase
Source:	Embase Classic+Embase <1947 to 2024 January 12>		Date:	2024-01-15
#	Search	Results
1	prematurity/	143787
2	prematurity.ab,kw,ti.	42704
3	(((premature or preterm) adj3 infant*) or neonat*).ab,kw,ti.	485366
4	or/1-3 [Premature infant]	549999
5	breast milk/ or donor milk/ or milk bank/	37824
6	(((human or donor* or breast or bank* or mother*) adj3 milk) or DHM or OMM or MBM or MOM).ab,kw,ti.	47241
7	or/5-6 [Milk]	58503
8	and/4,7 [Premature infant & Milk]	12747
9	exp intestine flora/	107151
10	((gastrointestin* or gut or intestinal or f?ecal* or f?eces* or stool) adj3 (microbio* or flora*)).ab,kw,ti.	102617
11	((alpha or beta) adj3 diversity).ab,kw,ti.	14520
12	or/9-11 [Gastrointestinal microbiome]	146847
13	and/8,12 [Premature infant & Milk & Gastrointestinal microbiome]	807
14	(exp animal/ not human/) or animal disease/ or exp experimental animal/ or exp animal experiment/ or exp animal model/ or exp domestic cattle/ or exp rodent/ or ((animal adj3 (model* or experiment*)) or canine or dog or dogs or beagle* or feline or cat or cats or rodent* or rabbit* or mice or mouse or murine* or rat or rats).ti. [animal filter]	7773153
15	13 not 14 [Animals excluded]	659
16	limit 15 to conference abstracts	97
17	15 not 16 [Conference abstracts excluded]	562

## Sheet: Cochrane
Source:	Cochrane											Date:	2024-01-15
											Results
#	Search	Results				Cochrane Database of Systematic Reviews					1
#1	MeSH descriptor: [Infant, Premature] explode all trees	4991				Issue 1 of 12, January 2024
#2	(((premature or preterm) NEAR/3 infant*) or neonat*):ab,kw,ti	35359
#3	#1 or #2	35359				Cochrane Central Register of Controlled Trials					109
#4	MeSH descriptor: [Milk, Human] this term only	1310				Issue 1 of 12, January 2024						+
#5	MeSH descriptor: [Milk Banks] this term only	10									110
#6	(((human or donor* or breast or bank* or mother*) NEAR/3 milk) or DHM or OMM or MBM or MOM):ab,kw,ti	5696
#7	#4 or #5 or #6	5696
#8	#3 and #7	2027
#9	MeSH descriptor: [Gastrointestinal Microbiome] this term only	1375
#10	((gastrointestin* or gut or intestinal or f?ecal* or f?eces* or stool) NEAR/3 (microbio* or flora*)):ab,kw,ti	10231
#11	((alpha or beta) NEAR/3 diversity):ab,kw,ti	526
#12	#9 or #10 or #11	10371
#13	#8 and #12	110
#14	#13 in Cochrane Reviews	1
#15	#13 in Trials	109

## Sheet: DeDup
												Date:	2024-01-15
													DedupEndNote
Database		Results
MEDLINE		356
Embase		562
Cochrane		110	+
Total references		1028
Duplicates		311	-
Total references after deduplication		717
